# Supplementary material for: Sanctuary policies and type 2 diabetes medication prescription trends among community health center patients
Source: Health Aff Sch. 2025 Jan 21;3(1):qxae178. doi: 10.1093/haschl/qxae178 (PMC11747669; doi:10.1093/haschl/qxae178)
Supplement: qxae178_Supplementary_Data [file qxae178_supplementary_data.zip]

Archive with 2 entries (2 files):
- Disclosure of Interests.docx
- Revised Appendix Materials.docx
